# Supplementary material for: A RAS(ON) Multi-Selective Inhibitor Combination Therapy Triggers Long-term Tumor Control through Senescence-Associated Tumor-Immune Equilibrium in Pancreatic Ductal Adenocarcinoma
Source: Cancer Discov. 2025 Apr 29;15(8):1717–39. doi: 10.1158/2159-8290.CD-24-1425 (PMC12319406; doi:10.1158/2159-8290.CD-24-1425)
Supplement: Supplementary Table 1 — Samples collected for single cell RNA-sequencing studies [file cd-24-1425_supplementary_table_1_suppst1.xlsx]

## Sheet: Sup Table 1
Sup Table 1: Samples collected for single cell RNA-sequencing studies
Cell type	Sample prefix	Treatment	Day	# pooled mice	Sorting parameters
Tumor	CB-2670	Vehicle	7	3	Live, CD45-, zsGreen +
CD45	CB-2670	Vehicle	7	3	Live, CD45+
Tumor	CB-2670	Palbociclib	7	3	Live, CD45-, zsGreen +
CD45	CB-2670	Palbociclib	7	2	Live, CD45+
Tumor	CB-2670	RMC-7977	7	3	Live, CD45-, zsGreen +
CD45	CB-2670	RMC-7977	7	3	Live, CD45+
Tumor	CB-2670	RMC-7977 + palbociclib	7	2	Live, CD45-, zsGreen +
CD45	CB-2670	RMC-7977 + palbociclib	7	2	Live, CD45+
Tumor	CB-2706	Vehicle	7	3	Live, CD45-, zsGreen +
CD45	CB-2706	Vehicle	7	3	Live, CD45+
Tumor	CB-2706	Palbociclib	7	3	Live, CD45-, zsGreen +
CD45	CB-2706	Palbociclib	7	3	Live, CD45+
Tumor	CB-2706	RMC-7977	7	3	Live, CD45-, zsGreen +
CD45	CB-2706	RMC-7977	7	3	Live, CD45+
Tumor	CB-2706	RMC-7977 + palbociclib	7	3	Live, CD45-, zsGreen +
CD45	CB-2706	RMC-7977 + palbociclib	7	3	Live, CD45+
Tumor	CB-2718	Vehicle	14	3	Live, CD45-, zsGreen +
CD45	CB-2718	Vehicle	14	2	Live, CD45+
Tumor	CB-2718	Palbociclib	14	3	Live, CD45-, zsGreen +
CD45	CB-2718	Palbociclib	14	2	Live, CD45+
Tumor	CB-2718	RMC-7977	14	3	Live, CD45-, zsGreen +
CD45	CB-2718	RMC-7977	14	3	Live, CD45+
Tumor	CB-2718	RMC-7977 + palbociclib	14	3	Live, CD45-, zsGreen +
CD45	CB-2718	RMC-7977 + palbociclib	14	3	Live, CD45+
CD45	CB-3036	RMC-7977 + palbociclib + FGK4.5	7	3	Live, CD45+
CD45	CB-3036	RMC-7977 + palbociclib + FGK4.5	7	2	Live, CD45+
All	CB-3226	RMC-7977 + palbociclib + FGK4.5	7	1	Live
All	CB-3226	RMC-7977 + palbociclib + FGK4.5	7	1	Live
All	CB-3431	RMC-7977 + palbociclib + FGK4.5	14	1	Live
