# Supplementary material for: A RAS(ON) Multi-Selective Inhibitor Combination Therapy Triggers Long-term Tumor Control through Senescence-Associated Tumor-Immune Equilibrium in Pancreatic Ductal Adenocarcinoma
Source: Cancer Discov. 2025 Apr 29;15(8):1717–39. doi: 10.1158/2159-8290.CD-24-1425 (PMC12319406; doi:10.1158/2159-8290.CD-24-1425)
Supplement: Supplementary Table 2 — Gene signatures used for single cell RNAseq analysis [file cd-24-1425_supplementary_table_2_suppst2.xlsx]

## Sheet: Sup Table 2
Sup Table 2: Gene signatures used for single cell RNAseq analysis
SENESCopedia_Secreted	SenMayo_Mouse	SASP	Antigen Presentation
1190002N15Rik	Acvr1b	Ang	Tap1
1600012H06Rik	Ang	Areg	Tap2
1700066M21Rik	Angpt1	Ccl1	Tapbp
2300002M23Rik	Angptl4	Ccl11	Psmb6
2300009A05Rik	Areg	Ccl12	Psmb10
2610507B11Rik	Axl	Ccl16	Erap1
4930407I10Rik	Bex3	Ccl2	Erap2
4931414P19Rik	Bmp2	Ccl20	Hfe
6030468B19Rik	Bmp6	Ccl25	Unc93b1
A1bg	C3	Ccl26	Pdia3
A2m	Ccl1	Ccl3	Tnfsf15
A2ml1	Ccl2	Ccl7	B2m
AU021092	Ccl20	Col1a1	Ctss
Abhd15	Ccl24	Col2a1	Ctsw
Abhd18	Ccl26	Col3a1	Cybb
Abi3bp	Ccl3	Col4a1	H2-Aa
Abo	Ccl4	Col5a1	H2-Ab1
Acan	Ccl5	Csf2rb	H2-D1
Ace	Ccl7	Csf3r	H2-Eb1
Ace2	Ccl8	Ctgf	H2-K1
Ache	Cd55	Ctsb	H2-M3
Acp7	Cd9	Cxcl1	H2-DMa
Acrbp	Csf1	Cxcl11	H2-DMb1
Ada2	Csf2	Cxcl12	Cd74
Adam12	Csf2rb	Cxcl13	Psmb9
Adam23	Cst10	Cxcl2	Psmb8
Adam28	Ctnnb1	Cxcl5
Adam9	Ctsb	Cxcr2
Adamts1	Cxcl1	Egf
Adamts10	Cxcl10	Egfr
Adamts12	Cxcl12	Ereg
Adamts13	Cxcl16	Fas
Adamts14	Cxcl2	Fgf2
Adamts15	Cxcl3	Fgf7
Adamts16	Cxcr2	Fn1
Adamts17	Dkk1	Hgf
Adamts18	Edn1	Icam1
Adamts19	Egf	Icam3
Adamts2	Egfr	Ifng
Adamts20	Ereg	Igfbp2
Adamts3	Esm1	Igfbp3
Adamts5	Ets2	Igfbp4
Adamts6	Fas	Igfbp6
Adamts7	Fgf1	Igfbp7
Adamts8	Fgf2	Il13
Adamts9	Fgf7	Il15
Adamtsl1	Gdf15	Il1a
Adamtsl2	Gem	Il1b
Adamtsl3	Gmfg	Il6
Adamtsl4	Hgf	Il6st
Adamtsl5	Hmgb1	Il7
Adck1	Icam1	Il8
Adcyap1	Icam5	Kitl
Adgrb1	Igf1	Lama1
Adgre5	Igfbp1	Lamb1
Adgrf1	Igfbp2	Lamc1
Adgrg1	Igfbp3	Mif
Adipoq	Igfbp4	Mmp10
Adm	Igfbp5	Mmp12
Adm2	Igfbp6	Mmp13
Adm5	Igfbp7	Mmp14
Adpgk	Il10	Mmp1a
Aebp1	Il13	Mmp3
Afm	Il15	Mmp7
Afp	Il18	Mmp9
Ager	Il1a	Nfkb1
Aggf1	Il1b	Ngf
Agr2	Il2	Nradd
Agrn	Il6	Nrg1
Agt	Il6st	Pf4
Ahsg	Il7	Pge2
Aimp1	Inha	Pigf
Akr1b8	Iqgap2	Plat
Alb	Itga2	Plau
Alcam	Itpka	Plaur
Ambp	Jun	Serpinb2
Amn	Kitl	Serpine1
Amtn	Lcp1	Timp1
Amy1b	Mif	Timp2
Amy1c	Mmp13	Tnfrsf11b
Amy2a2	Mmp10	Tnfrsf1a
Ang	Mmp12	Tnfrsf1b
Angpt1	Mmp13	Tnfsf11
Angpt2	Mmp14	Vegfa
Angpt4	Mmp2	mt-Co2
Angptl1	Mmp3
Angptl2	Mmp9
Angptl3	Nap1l4
Angptl4	Nrg1
Angptl6	Pappa
Angptl8	Pecam1
Anos1	Pgf
Antxr2	Pigf
Anxa1	Plat
Anxa2	Plau
Aoah	Plaur
Aoc1	Ptbp1
Apela	Ptger2
Apln	Ptges
Apoa1	Rps6ka5
Apoa2	Scamp4
Apoa4	Selplg
Apoa5	Sema3f
Apob	Serpinb3a
Apoc1	Serpine1
Apoc2	Serpine2
Apoc3	Spp1
Apoc4	Spx
Apoe	Timp2
Apof	Tnf
Apoh	Tnfrsf11b
Apol10a	Tnfrsf1a
Apom	Tnfrsf1b
Apoo	Tubgcp2
App	Vegfa
Arsi	Vegfc
Arsj	Vgf
Arsk	Wnt16
Art5	Wnt2
Asah1
Asah2
Asgr1
Atrn
Azgp1
B2m
B3gat1
B4galt1
BC028528
Bag6
Bage2
Bcan
Bche
Bdnf
Bgn
Bmp1
Bmp2
Bmp3
Bmp4
Bmp5
Bmp6
Bmp7
Bmp8a
Bmp8b
Bmper
Bpifb1
Bpifb2
Bpifc
Brinp2
Brinp3
Btc
Btd
Btn1a1
C11orf45
C1qbp
C1ql1
C1ql4
C1qtnf1
C1qtnf12
C1qtnf2
C1qtnf3
C1qtnf5
C1qtnf6
C1qtnf9
C1ra
C1rl
C2
C3
C4b
C4bp
C4bpb
C5orf38
C6
C7
C8a
C8b
C8g
C9orf72
Calcb
Calr
Calu
Cant1
Car11
Car6
Casp4
Cbln1
Cbln2
Cbln3
Ccbe1
Ccdc126
Ccdc134
Ccdc3
Ccdc80
Cck
Ccl14
Ccl16
Ccl2
Ccl20
Ccl22
Ccl26
Ccl3
Ccl5
Ccl6
Ccn1
Ccn2
Ccn3
Ccn4
Ccn6
Cd14
Cd163
Cd163l1
Cd164
Cd177
Cd200r1
Cd40
Cd55
Cd59b
Cd63
Cd8a
Cd8b1
Cd9
Cdcp1
Cdnf
Cdsn
Ceacam1
Ceacam11
Cel
Cemip
Cenps
Cep295nl
Cer1
Ces1p1
Ces4a
Ces5a
Cetp
Cfb
Cfd
Cfh
Cfhr1
Cfhr3
Cfhr5
Cfi
Cfp
Cga
Cgb2
Cgb5
Cgb7
Cgb8
Cgref1
Chadl
Chgb
Chi3l2
Chid1
Chil1
Chl1
Chrd
Chrdl1
Chst9
Chsy1
Cilp
Cilp2
Cklf
Clca2
Clca3p
Clcf1
Clec11a
Clec18a
Clec19a
Clec3b
Cln5
Clpsl1
Clpsl2
Clu
Clul1
Cnpy4
Cntn4
Cntnap3
Coch
Col10a1
Col11a1
Col11a2
Col12a1
Col14a1
Col15a1
Col16a1
Col17a1
Col18a1
Col19a1
Col1a1
Col1a2
Col21a1
Col22a1
Col24a1
Col26a1
Col27a1
Col28a1
Col2a1
Col3a1
Col4a1
Col4a2
Col4a3
Col4a4
Col4a5
Col4a6
Col5a1
Col5a2
Col5a3
Col6a1
Col6a2
Col6a3
Col6a5
Col7a1
Col8a1
Col8a2
Col9a2
Col9a3
Colec10
Colec11
Comp
Copa
Corin
Cp
Cpa1
Cpa2
Cpa4
Cpa6
Cpb2
Cpe
Cpn1
Cpq
Cpxm1
Cpxm2
Cpz
Crb1
Crb2
Creg1
Creg2
Crim1
Crisp1
Crispld1
Crispld2
Crlf1
Crlf2
Crp
Crtap
Cryab
Csf1
Csf2
Csf2ra
Csf3
Csf3r
Cst1
Cst10
Cst2
Cst3
Cst4
Cst6
Cst7
Ctf1
Cthrc1
Ctsb
Ctsd
Ctsk
Ctsl
Ctss
Cx3cl1
Cxadr
Cxcl1
Cxcl10
Cxcl11
Cxcl12
Cxcl14
Cxcl16
Cxcl17
Cxcl2
Cxcl5
Cxcl8
Cyb5d2
D130043K22Rik
Dag1
Dcn
Ddr1
Deaf1
Defb1
Dhrs11
Dhrs13
Dhrs4
Dhrsx
Dkk1
Dkk2
Dkk3
Dkk4
Dkkl1
Dmbt1
Dmkn
Dnase1
Dnase1l2
Dnase1l3
Dpp4
Dpp7
Draxin
Dscam
E130311K13Rik
Ebi3
Ecm1
Ecm2
Eda
Edil3
Edn1
Edn2
Efemp1
Efemp2
Efna1
Efna4
Egfl7
Egfl8
Egflam
Egfr
Eln
Emc10
Emcn
Emid1
Emilin1
Emilin2
Emilin3
Enam
Endod1
Enho
Enox1
Enox2
Enpp1
Enpp2
Enpp3
Enpp5
Entpd5
Entpd6
Epdr1
Epgn
Epha10
Epha3
Ephb6
Epo
Epor
Eppin
Epyc
Erbb3
Ereg
Erfe
Ervh48-1
Ervmer34-1
Esm1
Exoc3-as1
Extl2
Eys
F10
F11
F12
F13a1
F13b
F2
F3
F5
F7
F8
Fabp5
Fam180a
Fam20a
Fam20c
Fam213a
Fam24b
Fam3a
Fam3b
Fam3c
Fap
Fas
Fbln1
Fbln2
Fbln5
Fbn1
Fbn2
Fbn3
Fcar
Fcgbp
Fcmr
Fcrla
Fcrlb
Fetub
Fga
Fgb
Fgf1
Fgf13
Fgf15
Fgf17
Fgf18
Fgf2
Fgf23
Fgf5
Fgf7
Fgf9
Fgfbp1
Fgfbp3
Fgfr2
Fgfr3
Fgfr4
Fgg
Fgl1
Fgl2
Fibin
Fjx1
Fkrp
Flrt2
Flrt3
Flt1
Flt3l
Fmod
Fn1
Fndc4
Fndc5
Folr1
Folr3
Frem1
Frzb
Fst
Fstl1
Fstl3
Fstl4
Fstl5
Fuca2
Furin
Fut6
Gabbr1
Gal
Galnt1
Galnt2
Gars1
Gas6
Gask1a
Gast
Gatd1
Gbp1
Gc
Gdf11
Gdf15
Gdf5
Gdf6
Gdf7
Gdf9
Gdnf
Gfer
Gfod1
Gfod2
Ggh
Ghr
Gip
Glb1l
Glb1l2
Gldn
Glt1d1
Gm13305
Gm1673
Gm34066
Gm525
Gm7298
Gm94
Gnas
Gnptg
Gnrh1
Gp2
Gpc1
Gpc2
Gpc4
Gpc5
Gpc6
Gpha2
Gpi1
Gpld1
Gpx3
Gpx7
Grem1
Grem2
Grn
Gsdmd
Gsn
Guca2a
Gzmk
H2-M3
H2-T23
Habp2
Hamp
Hapln3
Hapln4
Hbegf
Hc
Hdgf
Heg1
Hgfac
Hhip
Hhipl1
Hhipl2
Hhla1
Hilpda
Hmcn1
Hmcn2
Hmgb1
Hmgb2
Hmsd
Hnrnpa2b1
Hp
Hpse
Hpse2
Hpx
Hrg
Hsd11b1l
Hsp90ab1
Hspb6
Hspg2
Htn1
Htn3
Htra1
Htra3
Htra4
Hyal1
Hyal3
Ibsp
Icam4
Ide
Ifi30
Ifnar2
Ifne
Igf1
Igf2
Igfals
Igfbp1
Igfbp2
Igfbp3
Igfbp4
Igfbp5
Igfbp6
Igfbp7
Igfbpl1
Igfl1
Igfl3
Igha
Ighe
Ighg1
Ighg4
Ighm
Ighv12-3
Igip
Iglv1-51
Iglv5-52
Igsf1
Igsf10
Ihh
Il11
Il12a
Il15
Il15ra
Il16
Il17d
Il17ra
Il17rb
Il17re
Il18
Il18bp
Il1a
Il1b
Il1f5
Il1f8
Il1r1
Il1r2
Il1rap
Il1rl1
Il1rn
Il23a
Il24
Il32
Il33
Il34
Il37
Il4ra
Il6
Il6ra
Il6st
Il7
Il7r
Il9r
Impg2
Inha
Inhba
Inhbb
Inhbc
Inhbe
Insl3
Insl4
Isg15
Ism1
Ism2
Itfg1
Itgbl1
Itih1
Itih2
Itih3
Itih4
Itih5
Itih5l-ps
Itln1
Itm2b
Izumo4
Jam3
Jchain
Kars1
Kazald1
Kcp
Kdr
Kirrel3
Kiss1
Kitl
Kl
Klk11
Klk13
Klk14
Klk4
Klk5
Klk6
Klk7
Klk8
Klkb1
Kng1
Krt10
Krtdap
Lad1
Lag3
Lair2
Lama1
Lama2
Lama3
Lama4
Lama5
Lamb1
Lamb2
Lamb3
Lamb4
Lamc1
Lamc2
Lamc3
Lbp
Lcat
Lcn10
Lcn11
Lcn12
Lcn15
Lcn2
Leap2
Lefty1
Lefty2
Lepr
Lgals1
Lgals3
Lgals3bp
Lgals9
Lgi1
Lgi2
Lgi3
Lgi4
Lif
Lifr
Lilrb1
Lipc
Lipg
Liph
Lnpep
Lox
Loxl1
Loxl2
Loxl3
Loxl4
Lpal2
Lpl
Lrg1
Lrp8
Lrrc17
Lta
Ltbp1
Ltbp2
Ltbp3
Ltbp4
Ltf
Lum
Luzp2
Ly6g5b
Ly6g5c
Ly6k
Ly96
Lyg1
Lypd6
Lyz1
Mamdc2
Man2b2
Manf
Mapt
Masp1
Masp2
Matn1
Matn2
Matn3
Mbl2
Mdk
Megf6
Mep1b
Met
Metrn
Metrnl
Mettl24
Mfap2
Mfap4
Mfap5
Mfge8
Mgat4a
Mgat5
Mif
Mmel1
Mmp10
Mmp11
Mmp12
Mmp13
Mmp16
Mmp17
Mmp19
Mmp1a
Mmp2
Mmp20
Mmp23
Mmp24
Mmp28
Mmp3
Mmp7
Mmp9
Mmrn2
Mr1
Msln
Msmb
Msmp
Mst1
Mst1l
Mstn
Mt-rnr1
Mt-rnr2
Mtrnr2l1
Mtrnr2l12
Mtrnr2l6
Mtrnr2l8
Muc1
Muc13
Muc15
Muc16
Muc19
Muc2
Muc20
Muc3
Muc3a
Muc4
Muc5ac
Muc5b
Muc6
Mucl1
Mxra5
Mydgf
Nampt
Napsa
Naxe
Nbl1
Ncam1
Ncan
Ndfip1
Ndnf
Ndp
Nectin1
Nectin4
Nell2
Nenf
Neto1
Ngf
Ngrn
Nhlrc3
Nid1
Nid2
Nlrp3
Nmb
Nmu
Nog
Notch2nla
Notch2nlc
Notum
Npb
Npc2
Npipb15
Npnt
Nppb
Nptx2
Npw
Nrcam
Nrg1
Nrg2
Nrg4
Nrp1
Nrp2
Nrtn
Nsun2
Ntf5
Ntn1
Ntn4
Ntn5
Nts
Nucb1
Nucb2
Nxpe3
Nxph1
Nxph2
Nxph3
Nxph4
Oas1a
Odam
Odaph
Oit1
Olfm1
Olfm2
Olfm3
Olfml1
Olfml2a
Olfml2b
Olfml3
Omd
Orm1
Oscar
Otogl
Otor
P3h1
P4hb
Pam
Pamr1
Papln
Pappa
Pappa2
Pcdh12
Pcdh15
Pcdha1
Pcdha6
Pcolce
Pcolce2
Pcsk1n
Pcsk5
Pcsk6
Pcsk9
Pcyox1l
Pdcd1lg2
Pdcd6ip
Pdgfa
Pdgfb
Pdgfc
Pdgfd
Pdgfrl
Pdzd11
Pf4
Pgc
Pgf
Pglyrp2
Pi15
Pi16
Pi3
Pibf1
Pigr
Pilra
Pinlyp
Pip
Pkdcc
Pla1a
Pla2g10
Pla2g12a
Pla2g12b
Pla2g15
Pla2g1b
Pla2g2a
Pla2g2d
Pla2g2f
Pla2g3
Pla2g7
Pla2r1
Plac1
Plat
Plau
Plaur
Plg
Plod3
Pltp
Plxdc1
Plxnb1
Pmel
Pnliprp3
Podn
Podnl1
Pomc
Pon1
Pon3
Postn
Ppbp
Ppia
Ppt1
Pradc1
Prap1
Prb3
Prelp
Prf1
Prg4
Prh1
Prl
Prlr
Proc
Pros1
Proz
Prr4
Prss12
Prss2
Prss22
Prss23
Prss35
Prss36
Prss51
Prss53
Prss8
Prtn3
Psap
Psapl1
Pspn
Pten
Ptgds
Pthlh
Ptn
Ptprz1
Ptx3
Pvr
Pxdn
Pxdnl
Pyy
Qpct
Qsox1
Qsox2
Raet1d
Rarres2
Rbp4
Reg4
Reln
Ren1
Rnase1
Rnase10
Rnase4
Rnaset2a
Rnf43
Rnls
Rnpep
Rptn
Rspo2
Rspo3
Rspo4
Rspry1
Rtbdn
S100a13
S100a7
S100a8
S100a9
Saa1
Saa3
Saa4
Samd1
Sbpl
Sbsn
Sbspon
Scg2
Scg3
Scg5
Scgb2a2
Scgn
Scn1b
Scpep1
Scube1
Scube3
Sdc1
Sdc4
Sdcbp
Sdf2
Sectm1a
Selenop
Sema3a
Sema3b
Sema3c
Sema3d
Sema3e
Sema3f
Sema3g
Serpina11
Serpina1a
Serpina3c
Serpina4
Serpina5
Serpina6
Serpina7
Serpinb1a
Serpinb2
Serpinb3a
Serpinb3d
Serpinb5
Serpinc1
Serpine1
Serpine2
Serpinf1
Serpinf2
Serping1
Serpini1
Sfn
Sfrp1
Sfrp4
Sfrp5
Sfta3
Sftpa1
Sftpb
Sftpd
Shbg
Siae
Siglec1
Slamf1
Slit1
Slit2
Slit3
Slitrk1
Slpi
Smim20
Smoc1
Smpd1
Smpdl3a
Smpdl3b
Snca
Sned1
Snorc
Snx25
Sod3
Soga1
Sord
Sorl1
Sost
Sostdc1
Sparc
Sparcl1
Spata20
Spata6
Spink1
Spink13
Spink2
Spink4
Spink5
Spink6
Spink7
Spink8
Spint1
Spock1
Spock2
Spock3
Spon1
Spon2
Spp1
Spp2
Spx
Srgn
Srpx2
Ssc4d
Ssc5d
St3gal1
St3gal2
St3gal3
St3gal4
St6gal1
Stc1
Stc2
Stx1a
Susd4
Svbp
Svep1
Svs2
Tac2
Tafa3
Tafa4
Tafa5
Tcn1
Tcn2
Tctn1
Tdgf1
Tecta
Tectb
Tek
Tepp
Tff1
Tff2
Tff3
Tfpi
Tfpi2
Tfrc
Tg
Tgfa
Tgfb1
Tgfb2
Tgfb3
Tgfbi
Tgfbr3
Thbs1
Thbs4
Them6
Thnsl2
Thpo
Thsd1
Thsd4
Thsd7a
Timp1
Timp2
Timp3
Timp4
Tinagl1
Tll1
Tll2
Tmeff2
Tmem25
Tmem98
Tmprss11e
Tmprss2
Tnc
Tnf
Tnfrsf11b
Tnfrsf18
Tnfrsf1a
Tnfrsf1b
Tnfrsf25
Tnfrsf6b
Tnfsf10
Tnfsf11
Tnfsf12
Tnfsf13
Tnfsf13b
Tnfsf14
Tnfsf15
Tnn
Tnr
Tnxb
Tor2a
Tpsb2
Trem1
Trem2
Trf
Trh
Try10
Try4
Tsku
Tslp
Tspear
Ttr
Tub
Tuft1
Tulp3
Twsg1
Txn1
Txndc16
Ucn
Ucn2
Ucn3
Ulbp1
Ush2a
Uts2
Uts2b
Vash1
Vash2
Vasn
Vcan
Vegfa
Vegfb
Vegfc
Vegfd
Vgf
Vnn3
Vstm4
Vtn
Vwa1
Vwa2
Vwa3a
Vwa7
Vwce
Vwde
Vwf
Wfdc1
Wfdc12
Wfdc2
Wfdc3
Wfikkn2
Wif1
Wnt10a
Wnt10b
Wnt11
Wnt16
Wnt2b
Wnt3
Wnt3a
Wnt5a
Wnt5b
Wnt6
Wnt7a
Wnt7b
Wnt8b
Wnt9a
Wnt9b
Xcl1
Xdh
Xylt1
Xylt2
Ybx1
Zbed3
Zg16
Zp3
Zp4
Zpld1
